# Supplementary material for: Oct4 Is Required ∼E7.5 for Proliferation in the Primitive Streak
Source: PLoS Genet. 2013 Nov 14;9(11):e1003957. doi: 10.1371/journal.pgen.1003957 (PMC3828132; doi:10.1371/journal.pgen.1003957)
Supplement: Table S1 — Each experimental permutation, including a description of the experiment, the mouse strains involved, appropriate references for these mouse strains, the parental cross, number of embryos/litters, genotypic ratios of progeny, phenotypes of progeny, tamoxifen administration regimen and other relevant features for each permutation are provided on a separate row (the relevant row is noted in the manuscript as the experiment is described, where ‘S1, row A’ is noted as ‘S1A’ in the main text). (XLS) [file pgen.1003957.s012.xls]

## Sheet: Sheet1
Row	Experiment	Parental Cross	Relevant Genotype	Strain References (see full reference below)	Stage of Tamoxifen Administration (5mg doses unless indicated)	Stage of Analysis	Genotypic Ratio (relevant genotype/total # of embryos)	# of Litters	# of Embryos	Penetrance (# affected/ total # of embryos with genotype where phenotype is anticipated)	Comments on Phenotype	Additional Comments
A	Developmental window of sensitivity to Oct4 loss	Oct4fl/fl x Oct4fl/fl;CreERT2+/- or Oct4fl/fl x Oct4fl/fl;CreERT2+/+	Oct4fl/fl; CreERT2+/-	Oct4fl -- Kehler et al., 2004; CreERT2 -- Seibler et al., 2003	~E8.0 & ~E8.5	~E9.5	6/13 from Oct4fl/fl;CreERT2+/- cross	4	29	0/29	none apparent
B	Developmental window of sensitivity to Oct4 loss	Oct4fl/fl x Oct4fl/fl;CreERT2+/- or Oct4fl/fl x Oct4fl/fl;CreERT2+/+	Oct4fl/fl; CreERT2+/-	Oct4fl -- Kehler et al., 2004; CreERT2 -- Seibler et al., 2003	~E7.5 & ~E8.0	~E9.5	7/12 from Oct4fl/fl;CreERT2+/- cross	5 (2 from Oct4fl/fl;CreERT2+/- father)	36	23/36	see Table S3 for detailed breakdown of phenotypes
C	Developmental window of sensitivity to Oct4 loss	Oct4fl/fl x Oct4fl/fl;CreERT2+/- or Oct4fl/fl x Oct4fl/fl;CreERT2+/+	Oct4fl/fl; CreERT2+/-	Oct4fl -- Kehler et al., 2004; CreERT2 -- Seibler et al., 2003	~E6.0 & ~E6.5	~E9.5	9/15 from Oct4fl/fl;CreERT2+/- cross	4 (2 from Oct4fl/fl;CreERT2+/- father)	23	17/17	amorphous, lacking structures aside from what resembled anterior neural head folds
D	Titration (two 5mg doses), somitogenesis quant, mesenchyme density, neuroepithelial thickness, neural plate width and transverse notochord sections.	Oct4fl/fl x Oct4fl/fl;CreERT2+/-	Oct4fl/fl; CreERT2+/-	Oct4fl -- Kehler et al., 2004; CreERT2 -- Seibler et al., 2003	~E7.0 & ~E7.5	~E9.5	48/87 from Oct4fl/fl x Oct4fl/fl;CreERT2+/- cross	12 (9 from Oct4fl/fl;CreERT2+/- father)	107	63/63	failed to turn, had severe posterior truncations, randomly oriented heart tubes, defective somitogenesis, craniorachischisis
E	No tamoxifen (control)	Oct4fl/fl x Oct4fl/fl;CreERT2+/-	Oct4fl/fl; CreERT2+/-	Oct4fl -- Kehler et al., 2004; CreERT2 -- Seibler et al., 2003	N/A	~E9.5	15/22	3	22	0/15	none apparent
F	No CreERT2 (control)	Oct4fl/fl x Oct4fl/fl	Oct4fl/fl	Oct4fl -- Kehler et al., 2004	~E7.0 & ~E7.5	~E9.5	N/A	3	24	0/24	none apparent
G	Heterozygous Oct4fl (control)	Oct4fl/fl;CreERT2+/+ x CD1	Oct4fl/+; CreERT2+/-	Oct4fl -- Kehler et al., 2004; CreERT2 -- Seibler et al., 2003	~E7.0 & ~E7.5	~E9.5	N/A	3	27	0/27	none apparent
H	Tamoxifen Titration (single 1.25mg dose)	Oct4fl/fl x Oct4fl/fl;CreERT2+/+	Oct4fl/fl; CreERT2+/-	Oct4fl -- Kehler et al., 2004; CreERT2 -- Seibler et al., 2003	~E7.0 (1.25mg)	~E9.5	N/A	2	6	0/6	2/6 had defective NTC & 1 of those 2 failed to turn. None exhibited all features of the Oct4 conditional mutant phenotype (see row 8).
I	Tamoxifen Titration (single 2.5mg dose)	Oct4fl/fl x Oct4fl/fl;CreERT2+/+	Oct4fl/fl; CreERT2+/-	Oct4fl -- Kehler et al., 2004; CreERT2 -- Seibler et al., 2003	~E7.0 (2.5mg)	~E9.5	N/A	3	10	4/10	4/10 had the complete Oct4 conditional mutant phenotype, 1 other had a NTC defect and failed to turn, and another had a NTC defect (see row 8).
J	Tamoxifen Titration (single 5mg dose)	Oct4fl/fl x Oct4fl/fl;CreERT2+/- or Oct4fl/fl x Oct4fl/fl;CreERT2+/+	Oct4fl/fl; CreERT2+/-	Oct4fl -- Kehler et al., 2004; CreERT2 -- Seibler et al., 2003	~E7.0	~E9.5	14/21 from Oct4fl/fl x Oct4fl/fl;CreERT2+/- cross	7 (4 from Oct4fl/fl;CreERT2+/- father)	41	24/30	24/30 had complete Oct4 conditional mutant phenotype (see row 8).
K	Kinetics of Oct4 loss (transcript by QPCR)	Oct4fl/fl x Oct4fl/fl;CreERT2+/-	Oct4fl/fl; CreERT2+/-	Oct4fl -- Kehler et al., 2004; CreERT2 -- Seibler et al., 2003	~E7.0	0, 3, 4, 6, 9, 12 and 15hrs after tamoxifen administration (ATA)	Notation is 'xhrs ATA: CreERT2+ / total # of embryos in litter' 0hrs litter 1: 4/8, 0hrs litter 2: 2/7, 0hrs litter 3: 3/7, 3hrs litter 1: 2/2, 3hrs litter 2: 5/8, 3hrs litter 3: 4/4, 6hrs litter 1: 5/5, 6hrs litter 2: 2/5, 12hrs litter 1: 8/9, 12hrs litter 2: 5/8, 15hrs litter 1: 6/9, 15hrs litter 2: 3/6	10	72	N/A	none apparent	In '3hrs ATA litter 2 and 3,' all embryos were CreERT2+ so they were compared to the CreERT2- embryos in litter 1. Similarly, in '6hrs ATA litter 1,' all embryos were CreERT2+ so they were compared to the CreERT2- embryos in litter 2.
L	Kinetics of Oct4 protein loss (by sectioning and immunohistochemistry)	Oct4fl/fl x Oct4fl/fl;CreERT2+/-	Oct4fl/fl; CreERT2+/-	Oct4fl -- Kehler et al., 2004; CreERT2 -- Seibler et al., 2003	~E7.0	6, 10, 12, 15, 20, 24hrs after tamoxifen administration	Notation is 'xhrs ATA: CreERT2+ / total # of embryos in litter' 10hrs: 3/6, 12hrs: 2/5, 15hrs: 4/10, 20hrs: 2/6, 24hrs litter 1: 7/8, 24hrs litter 2: 4/8	5	37	N/A	none apparent
M	Viability of Oct4 conditional mutants	Oct4fl/fl x Oct4fl/fl;CreERT2+/-	Oct4fl/fl; CreERT2+/-	Oct4fl -- Kehler et al., 2004; CreERT2 -- Seibler et al., 2003	~E7.0	~E7.5	5/11	2	11	N/A	N/A
N	Viability of Oct4 conditional mutants	Oct4fl/fl x Oct4fl/fl;CreERT2+/-	Oct4fl/fl; CreERT2+/-	Oct4fl -- Kehler et al., 2004; CreERT2 -- Seibler et al., 2003	~E7.0 & ~E7.5	~E11.5	2/10	2	10	2/2	failed to turn, had severe posterior truncations, defective somitogenesis and craniorachischisis (heart tune orientation was not assessed)
O	Viability of Oct4 conditional mutants	Oct4fl/fl x Oct4fl/fl;CreERT2+/-	Oct4fl/fl; CreERT2+/-	Oct4fl -- Kehler et al., 2004; CreERT2 -- Seibler et al., 2003	~E7.0 (1.25mg) & ~E7.5 (1.25mg)	~E13.5	1/13	2	13	0/1	The 1 embryo with CreERT2 exhibited exencephaly and a turning defect, but did not exhibit posterior truncation.
P	Quant of Situs Inversus	Oct4fl/fl x Oct4fl/fl; CreERT2+/+	Oct4fl/fl; CreERT2+/-	Oct4fl -- Kehler et al., 2004; CreERT2 -- Seibler et al., 2003	~E7.0 & ~E7.5	~E9.5	N/A (all Oct4fl/fl; CreERT2+/-)	8	44	24 WT orientation; 17 inversus; 3 ambiguous orientation	Oct4 conditional mutant phenotype (as in row 8)
Q	Extraembryonic depletion of Oct4 (tetraploids)	Oct4fl/fl; Z/EG+/+ x Oct4fl/fl;CreERT2+/- (tetraploid morula) aggregated with RFP+/+ ES cells	RFP ES (embryo); Oct4fl/fl; Z/EG+/-; CreERT2+/- (extraembryonic)	Oct4fl -- Kehler et al., 2004; Z/EG -- Novak et al., 2000; CreERT2 -- Seibler et al., 2003; RFP ES Cells -- Vintersten et al., 2004	~6.5 & ~E7.0	~E9.5	3/8	3 surrogate mothers	8	0/3	none apparent
R	Does Oct4 depletion in Mesoderm phenocopy ubiquitous depletion?	Oct4fl/fl; Z/EG+/+ x Oct4fl/+;Bry-Cre+/-	Oct4fl/fl; Z/EG+/-; Bry-Cre+/-	Oct4fl -- Kehler et al., 2004; Bry-Cre -- Feller et al., 2008; Z/EG -- Novak et al., 2000	N/A (Bry-Cre is constitutively active)	~E9.5	17/39	5	39	0/17	none apparent
S	Does Oct4 depletion in Neuroepithelium phenocopy ubiquitous depletion?	Oct4fl/fl; Z/EG+/+ x Oct4fl/+;Sox1-Cre+/-	Oct4fl/fl; Z/EG+/-; Sox1-Cre+/-	Oct4fl -- Kehler et al., 2004; Sox1-Cre -- Takashima et al., 2007; Z/EG -- Novak et al., 2000	N/A (Sox1-Cre is constitutively active)	~E9.5	17/62	8	62	0/17	none apparent
T	Does Oct4 depletion in Endoderm phenocopy ubiquitous depletion?	Oct4fl/fl; Z/EG+/+ x Oct4fl/+;Foxa2mcm-Cre+/-	Oct4fl/fl; Z/EG+/-; Foxa2mcm+/-	Oct4fl -- Kehler et al., 2004; Foxa2mcm -- Park et al., 2008; Z/EG -- Novak et al., 2000	~6.5, ~E7.0 & ~E7.5	~E9.5	14/55 were relevant geneotype	7	55	0/14	none apparent
U	Oct4 depletion in Mesoderm (sensitized), also used for assessment of lineage diversion	Oct4fl/fl; Z/EG+/+ x Oct4(del/+);Bry-Cre+/-	Oct4fl/del; Z/EG+/-; Bry-Cre+/-	Oct4fl -- Kehler et al., 2004; Bry-Cre -- Feller et al., 2008; Z/EG -- Novak et al., 2000	N/A (Bry-Cre is constitutively active)	~E9.5	7/27 were relevant genotype	3	27	0/7	none apparent
V	Oct4 depletion in Neuroepithelium (sensitized), also used for assessment of lineage diversion	Oct4fl/fl; Z/EG+/+ x Oct4(del/+);Sox1-Cre+/-	Oct4fl/del; Z/EG+/-; Sox1-Cre+/-	Oct4fl -- Kehler et al., 2004; Sox1-Cre -- Takashima et al., 2007; Z/EG -- Novak et al., 2000	N/A (Sox1-Cre is constitutively active)	~E9.5	7/20 were relevant genotype	3	20	0/7	none apparent
W	Bry-Cre recombination efficiency	Oct4fl/fl; Z/EG+/+ x Oct4fl/+;Bry-Cre+/+	Oct4fl/+; Z/EG+/-; Bry-Cre+/-	Oct4fl -- Kehler et al., 2004; Bry-Cre -- Feller et al., 2008; Z/EG -- Novak et al., 2000	N/A	~E9.0	10/15	2	10, imaged 4	N/A	none apparent
X	Sox1-Cre recombination efficiency	Oct4fl/fl; Z/EG+/+ x Oct4fl/+;Sox1-Cre+/-	Oct4fl/+; Z/EG+/-; Sox1-Cre+/-	Oct4fl -- Kehler et al., 2004; Sox1-Cre -- Takashima et al., 2007; Z/EG -- Novak et al., 2000	N/A	~E9.0	3/14	2	3	N/A	none apparent
Y	Foxa2mcm recombination efficiency	Oct4fl/fl; Z/EG+/+ x Oct4fl/+;Foxa2mcm+/-	Oct4fl/+; Z/EG+/-; Foxa2mcm+/-	Oct4fl -- Kehler et al., 2004; Foxa2mcm -- Park et al., 2008; Z/EG -- Novak et al., 2000	~6.5, ~E7.0 & ~E7.5	~E9.0	4/17	3	4	N/A	none apparent
Z	Bry-Cre recombination efficiency	Oct4fl/fl; Z/EG+/+ x Oct4fl/+;Bry-Cre+/-	Oct4fl/+; Z/EG+/-; Bry-Cre+/-	Oct4fl -- Kehler et al., 2004; Bry-Cre -- Feller et al., 2008; Z/EG -- Novak et al., 2000	N/A	~E8.0	3/20	3	3	N/A	none apparent
AA	Sox1-Cre recombination efficiency	Oct4fl/fl; Z/EG+/+ x Oct4fl/+;Sox1-Cre+/-	Oct4fl/+; Z/EG+/-; Sox1-Cre+/-	Oct4fl -- Kehler et al., 2004; Sox1-Cre -- Takashima et al., 2007; Z/EG -- Novak et al., 2000	N/A	~E8.0	4/20	3	4	4	none apparent
AB	Diploid chimeras to assess whether Oct4+/+ cells can compensate or rescue development via cell non-autonomous effects	Oct4fl/fl; HisGFP+/+ x Oct4fl/fl;CreERT2+/+ (morula 1) aggregated with CD1 x CD1 (morula 2)	Oct4fl/fl; HisGFP+/-; CreERT2+/- & CD1	Oct4fl -- Kehler et al., 2004; HisGFP -- Hadjantonakis et al., 2004; CreERT2 -- Seibler et al., 2003; CD1 -- Charles River	~E6.5 & ~E7.0	~E9.5	16/24 were within the detectable range of chimerism (20-60% Oct4fl/fl and 40-80% CD1). No contribution from Oct4fl was detectable in the remaining 8.	6 surrogate mothers	24	0/16	5/16 had NTC defects, but aggregation with Oct4+/+ morula 'rescued' development such that none of the embryos had the Oct4 conditional mutant phenotype	Range of sensitivity for chimerism is 80% (CD1): 20% Oct4fl/fl --> 40% (CD1): 60% Oct4fl/fl
AC	Assessment of altered protein domains and abundance (by sectioning and immunohistochemistry)	Oct4fl/fl x Oct4fl/fl;CreERT2+/-	Oct4fl/fl; CreERT2+/-	Oct4fl -- Kehler et al., 2004; CreERT2 -- Seibler et al., 2003	~E7.0 & ~E7.5	24, 36 and 48hrs after tamoxifen administration	Collectively, 46 embryos were CreERT2+ of the 86 embryos that were analyzed 24hrs, 36hrs and 48hrs ATA. Genotypic ratios for each timepint were not recorded	18, 6 at each stage	86	N/A	N/A
AD	Does Sox2 depletion phenocopy Oct4 depletion?	Sox2fl/fl x Sox2fl/fl;CreERT2+/-	Sox2fl/fl;CreERT2+/-	Sox2fl -- Graham et al., 2003; CreERT2 -- Seibler et al., 2003	~6.5 & ~E7.0	~E9.5	From crosses with CreERT2+/- (12 CreERT2+ and 20 CreERT2-). Then 8 embryos (1 litter) from cross with CreERT2+/+	6 (5 with CreERT2+/-, and 1 with CreERT2+/+)	40	12/20 (3/8 were affected in the CreERT2+/+ cross)	2/12 with a phenotype had crooked spines, while 10/12 had bloated heads. These phenotypes were mutuallly exclusive in these 12 embryos.
AE	Gene Expression profiling following Oct4 depletion	Oct4fl/fl x Oct4fl/fl;CreERT2+/-	Oct4fl/fl; CreERT2+/-	Oct4fl -- Kehler et al., 2004; CreERT2 -- Seibler et al., 2003	~E7.0	24, 36 and 48hrs after tamoxifen administration	24hrs (5 CreERT2+ & 3 CreERT2-), 36hrs (4 CreERT2+ & 4 CreERT2-), 48hrs (3 CreERT2+ & 4 CreERT2-)	3	23	N/A	N/A
AF	Confirmation of differential Xist expression via QPCR	Oct4fl/fl x Oct4fl/fl;CreERT2+/-	Oct4fl/fl; CreERT2+/-	Oct4fl -- Kehler et al., 2004; CreERT2 -- Seibler et al., 2003	~E7.0	24hrs after tamoxifen administration	19 females/33 total embryos; 1 intra-litter comparison of 4 CreERT2+ vs 1 CreERT2-, and 3 inter-litter comparisons. The CreERT2+ (dosed with tamoxifen, dissected 24 ATA) litters had 2,2 and 4 females respectively, while the two CreERT2+ (no tamoxifen, dissected at equivalent timepoint) had 5 and 3 females respectively	7	21	N/A	N/A	The intra-litter comparison was 4 Cre+ vs 1 Cre- embryo, 1 inter-litter comparison was all females (4 Cre+ vs 3 Cre-), and 2 inter-litter comparisons with balanced mixed sexes (2 male and 2 female Cre+ vs 2 male and 2 female Cre-)
AG	Confirmation of differential expression (Sox2, Dll1, Klf2, Eomes, Cdx2 and Smad1) in microarrays via QPCR	Oct4fl/fl x Oct4fl/fl;CreERT2+/-	Oct4fl/fl; CreERT2+/-	Oct4fl -- Kehler et al., 2004; CreERT2 -- Seibler et al., 2003	~E7.0 & ~E7.5	24, 36 and 48hrs after tamoxifen administration	Notation is 'xhrs ATA: CreERT2+ / total # of embryos in litter' 24hrs litter1: 4/8, 24hrs litter 2: 4/6, 36hrs litter 1: 2/7, 36hrs litter 2: 3/7, 48hrs: 4/9	5	37	N/A	N/A
AH	Confirmation of differential Bax, Bcl2 and Cdkn1c expression via QPCR	Oct4fl/fl x Oct4fl/fl;CreERT2+/+	Oct4fl/fl; CreERT2+/-	Oct4fl -- Kehler et al., 2004; CreERT2 -- Seibler et al., 2003	~E7.0	24hrs after tamoxifen administration	N/A	4	17	N/A	N/A	2 litters that were administered tamoxifen were compared with 2 litters that were not administered tamoxifen
Strain	Reference
Oct4fl	Kehler J, Tolkunova E, Koschorz B, Pesce M, Gentile L, et al. (2004) Oct4 is required for primordial germ cell survival. EMBO Rep 5: 1078-1083.
CreERT2	Seibler J, Zevnik B, Kuter-Luks B, Andreas S, Kern H, et al. (2003) Rapid generation of inducible mouse mutants. Nucleic Acids Res 31: e12.
Sox2fl	Graham V, Khudyakov J, Ellis P, Pevny L (2003) SOX2 functions to maintain neural progenitor identity. Neuron 39: 749-765.
Foxa2mcm	Park EJ, Sun X, Nichol P, Saijoh Y, Martin JF, et al. (2008) System for tamoxifen-inducible expression of cre-recombinase from the Foxa2 locus in mice. Dev Dyn 237: 447-453.
Bry-Cre	Feller J, Schneider A, Schuster-Gossler K, Gossler A (2008) Noncyclic Notch activity in the presomitic mesoderm demonstrates uncoupling of somite compartmentalization and boundary formation. Genes Dev 22: 2166-2171.
Sox1-Cre	Takashima Y, Era T, Nakao K, Kondo S, Kasuga M, et al. (2007) Neuroepithelial cells supply an initial transient wave of MSC differentiation. Cell 129: 1377-1388.
Z/EG	Novak A, Guo C, Yang W, Nagy A, Lobe CG (2000) Z/EG, a double reporter mouse line that expresses enhanced green fluorescent protein upon Cre-mediated excision. Genesis 28: 147-155.
CD1	Charles River
RFP ES cells	Vintersten K, Monetti C, Gertsenstein M, Zhang P, Laszlo L, et al. (2004) Mouse in red: red fluorescent protein expression in mouse ES cells, embryos, and adult animals. Genesis 40: 241-246.
His-GFP	Hadjantonakis AK, Papaioannou VE (2004) Dynamic in vivo imaging and cell tracking using a histone fluorescent protein fusion in mice. BMC Biotechnol 4: 33.
