# Supplementary material for: Oct4 Is Required ∼E7.5 for Proliferation in the Primitive Streak
Source: PLoS Genet. 2013 Nov 14;9(11):e1003957. doi: 10.1371/journal.pgen.1003957 (PMC3828132; doi:10.1371/journal.pgen.1003957)
Supplement: Table S2 — Differential expression (24, 36, or 48 hrs ATA) amongst genes that physically interact with Oct4 in ES cells following Oct4 depletion ∼E7.5. (XLSX) [file pgen.1003957.s013.xlsx]

## Sheet: Interactors
Physcial Interactors
Most Up-regulated	Citation
Acin1, Brwd1, Cabin1, Chd1, Chd3, Emd, Ino80, Kpna3, Smarca5, Top2a	Pardo M, Lang B, Yu L, Prosser H, Bradley A, et al. (2010) An expanded Oct4 interaction network: implications for stem cell biology, development, and disease. Cell Stem Cell 6: 382-395.
Chd4, Rif	van den Berg DL, Snoek T, Mullin NP, Yates A, Bezstarosti K, et al. (2010) An Oct4-centered protein interaction network in embryonic stem cells. Cell Stem Cell 6: 369-381.
Smarca4	Pardo M, Lang B, Yu L, Prosser H, Bradley A, et al. (2010) An expanded Oct4 interaction network: implications for stem cell biology, development, and disease. Cell Stem Cell 6: 382-395.
	van den Berg DL, Snoek T, Mullin NP, Yates A, Bezstarosti K, et al. (2010) An Oct4-centered protein interaction network in embryonic stem cells. Cell Stem Cell 6: 369-381.
Sp1	Wang J, Rao S, Chu J, Shen X, Levasseur DN, et al. (2006) A protein interaction network for pluripotency of embryonic stem cells. Nature 444: 364-368.
Most Depleted:	Citation
Chd5, Cubn, Hnrnpab	Pardo M, Lang B, Yu L, Prosser H, Bradley A, et al. (2010) An expanded Oct4 interaction network: implications for stem cell biology, development, and disease. Cell Stem Cell 6: 382-395.
Hdac2	Wang J, Rao S, Chu J, Shen X, Levasseur DN, et al. (2006) A protein interaction network for pluripotency of embryonic stem cells. Nature 444: 364-368.
	Liang J, Wan M, Zhang Y, Gu P, Xin H, et al. (2008) Nanog and Oct4 associate with unique transcriptional repression complexes in embryonic stem cells. Nat Cell Biol 10: 731-739.
	van den Berg DL, Snoek T, Mullin NP, Yates A, Bezstarosti K, et al. (2010) An Oct4-centered protein interaction network in embryonic stem cells. Cell Stem Cell 6: 369-381.
